# Supplementary material for: Impact of Dog’s Age and Breed on Dog Owner’s Physical Activity: A German Longitudinal Study
Source: Animals (Basel). 2022 May 20;12(10):1314. doi: 10.3390/ani12101314 (PMC9137655; doi:10.3390/ani12101314)
Supplement: Supplementary file 1 [file animals-12-01314-s001.zip]

Archive with 1 entries (1 files):
- animals-1661480-supplementary.pdf
